# Supplementary material for: Evaluation of genetic demultiplexing of single-cell sequencing data from model species
Source: Life Sci Alliance. 2023 May 17;6(8):e202301979. doi: 10.26508/lsa.202301979 (PMC10192724; doi:10.26508/lsa.202301979)
Supplement: Supplementary file 1 [file LSA-2023-01979_TableS1.xlsx]

## Sheet: Sheet1
Demuxer	MaxRSS (Gb)	Elapsed (seconds)	CPUTime(seconds)
Freemuxlet	1.865116	609	12180
scSplit	0.776448	9798	196960
souporcell	1.236544	753	15060
Vireo	0.97824	616	12230
souporcell zf30	10.36058	10263	205260
