# Supplementary material for: Evaluation of genetic demultiplexing of single-cell sequencing data from model species
Source: Life Sci Alliance. 2023 May 17;6(8):e202301979. doi: 10.26508/lsa.202301979 (PMC10192724; doi:10.26508/lsa.202301979)
Supplement: Supplementary file 2 [file LSA-2023-01979_TableS2.xlsx]

## Sheet: Sheet1
Animal	0	1	2	3	4	5	6	7	8	9	10	11	12	13	14	15	16	17	18	19	20	21	22	23	24	25	26	27	28	29
Cluster 0	53	133	198	47	113	71	148	25	48	136	117	65	78	85	53	139	24	71	114	93	93	133	122	82	61	105	116	55	62	178
Cluster 1	63	117	120	84	108	76	37	97	43	120	99	34	35	45	88	103	30	68	131	61	78	114	105	68	70	113	38	45	144	135
Cluster 2	23	46	68	38	60	20	30	167	18	56	89	10	39	35	13	117	19	44	58	17	35	57	60	27	70	122	33	28	239	82
Cluster 3	11	59	32	46	124	44	62	107	24	103	30	12	42	35	21	44	10	59	48	6	58	40	33	19	50	57	46	36	154	50
Cluster 4	29	46	67	22	62	41	30	46	22	55	56	16	17	26	53	46	25	40	85	24	42	71	65	14	66	67	30	31	63	80
Cluster 5	22	25	44	18	62	16	7	47	10	46	25	13	19	19	31	48	8	25	42	14	20	25	53	17	12	37	28	10	82	46
Cluster 6	6	5	7	16	7	4	26	85	7	19	16	3	18	8	11	10	3	23	5	4	26	7	27	5	18	37	19	4	113	79
Cluster 7	8	28	45	16	36	10	11	35	20	31	38	12	7	10	18	20	10	16	20	4	5	26	38	22	15	37	10	5	37	52
Cluster 8	7	24	23	4	38	10	21	39	13	7	26	16	2	5	14	19	8	7	11	5	6	18	13	8	6	23	0	13	51	39
Cluster 9	6	24	21	12	49	14	6	15	15	17	31	12	0	17	4	34	5	15	20	9	8	19	20	26	6	19	2	7	42	8
Cluster 10	7	29	26	11	30	7	13	0	12	25	16	17	9	16	20	31	12	18	36	9	12	20	20	4	21	28	12	19	1	35
Cluster 11	4	8	16	11	9	20	15	25	3	12	9	5	1	1	9	17	24	3	6	27	14	15	21	13	24	7	11	3	28	21
Cluster 12	6	10	18	5	14	0	8	28	4	24	5	3	2	2	2	8	16	3	4	3	2	9	24	8	20	24	1	3	35	12
Cluster 13	1	0	12	1	16	0	1	7	4	7	25	6	12	1	7	8	2	2	7	4	7	15	6	18	11	17	6	2	28	17
Cluster 14	1	2	17	6	23	3	0	28	14	7	12	0	1	2	2	18	2	0	2	2	0	10	7	0	4	17	6	1	23	6
Cluster 15	0	6	3	1	4	2	15	19	26	0	1	6	0	3	1	22	0	5	2	9	3	23	1	3	22	10	5	4	33	10
Cluster 16	3	24	5	1	0	2	1	24	1	1	3	0	0	1	2	19	3	5	0	0	12	2	21	6	7	18	4	0	24	6
Cluster 17	0	1	3	8	6	1	1	10	0	8	16	1	0	1	0	14	2	4	3	1	5	12	4	6	1	14	1	1	25	3
Cluster 18	1	4	4	0	10	0	7	25	0	5	6	0	0	0	3	2	1	2	9	2	5	9	4	2	7	3	4	3	9	9
Cluster 19	0	0	10	2	4	3	1	10	1	4	3	0	0	1	17	2	22	1	0	0	8	6	0	5	2	2	0	2	5	0
Cluster 20	2	3	2	1	4	2	2	0	3	5	8	4	1	0	3	3	0	3	6	2	1	6	7	5	4	4	4	2	0	5
Total	253	594	741	350	779	346	442	839	288	688	631	235	283	313	372	724	226	414	609	296	440	637	651	358	497	761	376	274	1198	873
Supplementary Table 2: Souporcell animal assignment composition of clusters. A published dataset of 30 pooled zebrafish samples were SNP demultiplexed using souporcell and then clustered
following the recommendation of the published article from which the data were obtained. Each cluster was then broken down by animal assignment to assess the contribution
of each animal to each cluster. Cells were colored with higher numbers in purple and lower numbers in white.
